# Supplementary material for: Extracellular ATP elicits DORN1-mediated RBOHD phosphorylation to regulate stomatal aperture
Source: Nat Commun. 2017 Dec 22;8:2265. doi: 10.1038/s41467-017-02340-3 (PMC5741621; doi:10.1038/s41467-017-02340-3)
Supplement: Supplementary file 4 — Dataset 1 [file 41467_2017_2340_MOESM4_ESM.xlsx]

## Sheet: DORON1-Mg (+)ATP
Supplementary Data 1. Identification of DORN1 autophosphorylation sites
DORON1-Mg (+) ATP
R1
Acession	Description	Score	Coverage	Proteins	Unique Peptides	Peptides	PSMs	AAs	MW [kDa]	calc. pI
AT5G60300.1	Concanavalin A-like lectin protein kinase family protein	200.322	16.02	2	10	10	49	718	79.4325	7.00537
	A3	Sequence	# PSMs	Protein Group Accessions	Modifications	ΔM [ppm]	ΔCn	RT [min]	MH+ [Da]	Charge	pRS Probability	pRS Site Probabilities	pRS Score	XCorr	Probability	# Proteins	# Missed Cleavages	# Protein Groups
	High	GIASALWYLHtGADQVVLHR	5	AT5G60300.1	T11(Phospho)	2.37007	0	45.0428	2287.14	3	0.996001	S(4): 0.1; Y(8): 0.3; T(11): 99.6	79.6343	5.48071	0	2	0	1
	High	QFVAEVVsMR	3	AT5G60300.1	S8(Phospho)	0.741836	0	39.4653	1245.57	2	1	S(8): 100.0	83.7604	2.52142	0	2	0	1
	High	DVKAsNIMLDAEFHGR	3	AT5G60300.1	S5(Phospho)	0.600457	0	38.7275	1882.85	2	1	S(5): 100.0	95.719	5.00709	0	2	1	1
	High	GFsKDEFLGK	2	AT5G60300.1	S3(Phospho)	-0.76228	0	37.3986	1207.54	2	1	S(3): 100.0	66.9293	2.42254	0	2	1	1
	High	VSHNGDEGVKQFVAEVVsMR	1	AT5G60300.1	S18(Phospho)	2.49144	0	42.8359	2268.05	3	0.999746	S(2): 0.0; S(18): 100.0	36.6986	3.69432	0	2	1	1
	High	ASNIMLDAEFHGR	4	AT5G60300.1		0.226515	0	37.5148	1460.7	2				3.55233	0	2	0	1
	High	QFVAEVVSMR	3	AT5G60300.1		-1.17786	0	39.1249	1165.6	2				2.72339	0	2	0	1
	High	FVAEEVEMVMK	3	AT5G60300.1		1.64511	0	42.3317	1311.63	2				3.87898	0	2	0	1
	High	VSHNGDEGVKQFVAEVVSMR	6	AT5G60300.1		4.8862	0	44.6963	2188.09	2				5.96426	0	2	1	1
	High	GIASALWYLHTGADQVVLHR	12	AT5G60300.1		3.02524	0	44.906	2207.18	2				5.80188	0	2	0	1
	High	KRELLLVSEYMPNGSLDEHLFDDQKPVLSWSQR	1	AT5G60300.1		5.3102	0	44.8525	3930.01	4				4.3932	0	2	2	1
	High	LVVVKGIASALWYLHTGADQVVLHRDVK	1	AT5G60300.1		1.89875	0	46.7361	3087.75	4				3.33993	0	2	2	1
	High	ELLLVSEYMPNGSLDEHLFDDQKPVLSWSQR	5	AT5G60300.1		2.91094	0	47.6193	3645.8	3				6.15365	0	2	0	1
R2
Acession	Description	Score	Coverage	Proteins	Unique Peptides	Peptides	PSMs	AAs	MW [kDa]	calc. pI
AT5G60300.1	Concanavalin A-like lectin protein kinase family protein	255.175	14.35	2	8	8	63	718	79.4325	7.00537
	A3	Sequence	Protein Group Accessions	Modifications	ΔM [ppm]	ΔCn	RT [min]	MH+ [Da]	Charge	pRS Probability	pRS Site Probabilities	pRS Score	XCorr	# PSMs	Probability	# Proteins	# Missed Cleavages	# Protein Groups
	High	GIASALWYLHtGADQVVLHR	AT5G60300.1	T11(Phospho)	3.41082	0	44.8378	2287.15	3	0.995229	S(4): 0.1; Y(8): 0.4; T(11): 99.5	73.7131	5.34414	6	0	2	0	1
	High	QFVAEVVsMR	AT5G60300.1	S8(Phospho)	2.40789	0	39.4452	1245.57	2	1	S(8): 100.0	93.2694	2.80826	3	0	2	0	1
	High	DVKAsNIMLDAEFHGR	AT5G60300.1	S5(Phospho)	3.32342	0	38.731	1882.86	2	1	S(5): 100.0	130.221	4.56625	5	0	2	1	1
	High	AsNIMLDAEFHGR	AT5G60300.1	S2(Phospho)	5.35029	0	38.5073	1540.67	2	1	S(2): 100.0	102.986	2.24311	1	0	2	0	1
	High	VSHNGDEGVKQFVAEVVsMR	AT5G60300.1	S18(Phospho)	4.16583	0	42.7803	2268.06	2	0.999809	S(2): 0.0; S(18): 100.0	41.6821	3.73322	1	0	2	1	1
	High	GIASALWYLHTGADQVVLHR	AT5G60300.1		2.91462	0	44.7393	2207.18	2				5.80042	18	0	2	0	1
	High	ASNIMLDAEFHGR	AT5G60300.1		-0.107765	0	37.0149	1460.69	2				3.53922	7	0	2	0	1
	High	QFVAEVVSMR	AT5G60300.1		1.96395	0	39.2189	1165.61	2				2.52298	4	0	2	0	1
	High	FVAEEVEMVMK	AT5G60300.1		3.04112	0	42.236	1311.64	2				3.91773	6	0	2	0	1
	High	VSHNGDEGVKQFVAEVVSMR	AT5G60300.1		5.66723	0	44.5557	2188.09	2				5.63478	5	0	2	1	1
	High	LVVVKGIASALWYLHTGADQVVLHRDVK	AT5G60300.1		4.1917	0	46.6217	3087.76	4				4.73265	1	0	2	2	1
	High	ELLLVSEYMPNGSLDEHLFDDQKPVLSWSQR	AT5G60300.1		3.51362	0	47.3722	3645.8	3				6.00997	6	0	2	0	1
R3
Acession	Description	Score	Coverage	Proteins	Unique Peptides	Peptides	PSMs	AAs	MW [kDa]	calc. pI
AT5G60300.1	Concanavalin A-like lectin protein kinase family protein	276.135	13.65	2	7	7	67	718	79.4325	7.00537
	A3	Sequence	# PSMs	Protein Group Accessions	Modifications	ΔM [ppm]	ΔCn	RT [min]	MH+ [Da]	Charge	pRS Probability	pRS Site Probabilities	pRS Score	XCorr	Probability	# Proteins	# Missed Cleavages	# Protein Groups
	High	QFVAEVVsMR	2	AT5G60300.1	S8(Phospho)	2.21189	0	38.6989	1245.57	2	1	S(8): 100.0	107.492	2.84324	0	2	0	1
	High	DVKAsNIMLDAEFHGR	2	AT5G60300.1	S5(Phospho)	1.05428	0	38.1035	1882.85	2	1	S(5): 100.0	98.6294	4.51744	0	2	1	1
	High	GIAsALWYLHTGADQVVLHR	7	AT5G60300.1	S4(Phospho)	5.36478	0	47.5624	2287.15	2	0.99863	S(4): 99.9; Y(8): 0.1; T(11): 0.0	88.323	4.20877	0	2	0	1
	High	ELLLVSEYMPNGSLDEHLFDDQKPVLSWsQR	2	AT5G60300.1	S29(Phospho)	4.77551	0	47.6048	3725.77	3	0.316706	S(6): 10.7; Y(8): 10.7; S(13): 15.2; S(27): 31.7; S(29): 31.7	4.7096	4.31084	0	2	0	1
	High	AsNIMLDAEFHGR	2	AT5G60300.1	S2(Phospho)	0.517144	0	37.9403	1540.66	2	1	S(2): 100.0	84.1787	2.01933	0	2	0	1
	High	VSHNGDEGVKQFVAEVVsMR	3	AT5G60300.1	S18(Phospho)	3.73526	0	42.1523	2268.06	2	0.999994	S(2): 0.0; S(18): 100.0	59.6029	2.8816	0	2	1	1
	High	GIASALWYLHTGADQVVLHR	22	AT5G60300.1		2.80401	0	44.6619	2207.18	2				5.8485	0	2	0	1
	High	ELLLVSEYMPNGSLDEHLFDDQKPVLSWSQR	8	AT5G60300.1		3.21228	0	46.9084	3645.8	3				6.1569	0	2	0	1
	High	ASNIMLDAEFHGR	10	AT5G60300.1		1.39649	0	36.2818	1460.7	2				4.33742	0	2	0	1
	High	QFVAEVVSMR	2	AT5G60300.1		1.23086	0	38.5186	1165.6	2				2.34527	0	2	0	1
	High	FVAEEVEMVMK	3	AT5G60300.1		2.38965	0	41.5388	1311.64	2				3.83343	0	2	0	1
	High	VSHNGDEGVKQFVAEVVSMR	4	AT5G60300.1		7.6756	0	44.0167	2188.1	2				5.48986	0	2	1	1
	Foot Notes:
	PSMs = Peptide spectral matches
	ΔM [ppm] = Delta mass error (parts per million)
	ΔCn = Delta Cn (the difference between the XCorr of a peptide and the highest ranked peptide)
	RT = Retention time
	MH+[Da] = Calculated m/z of the peptide with z = 1;
	AAs = Amino acids
	MW = Molecular weight
	calc. pI = Calculative pI
	pRS = phosphoRS
	Xcorr = cross-correlation score

## Sheet: DORON1-Mg (-)ATP
Supplementary Data 1. Identification of DORN1 autophosphorylation sites
DORON1-Mg (-)ATP
R1
Acession	Description	Score	Coverage	Proteins	Unique Peptides	Peptides	PSMs	AAs	MW [kDa]	calc. pI
AT5G60300.1	Concanavalin A-like lectin protein kinase family protein	254.232	22.98	2	13	13	66	718	79.4325	7.00537
	A3	Sequence	# PSMs	Protein Group Accessions	Modifications	ΔM [ppm]	ΔCn	RT [min]	MH+ [Da]	Charge	pRS Probability	pRS Site Probabilities	pRS Score	XCorr	Probability	# Proteins	# Missed Cleavages	# Protein Groups
	High	QFVAEVVsMR	3	AT5G60300.1	S8(Phospho)	3.38792	0	38.4556	1245.57	2	1	S(8): 100.0	104.91	2.87208	0	2	0	1
	High	DVKAsNIMLDAEFHGR	3	AT5G60300.1	S5(Phospho)	2.93442	0	37.5717	1882.86	2	1	S(5): 100.0	117.399	4.45205	0	2	1	1
	High	GIAsALWYLHTGADQVVLHR	3	AT5G60300.1	S4(Phospho)	2.6903	0	47.4663	2287.14	3	0.727251	S(4): 72.7; Y(8): 23.8; T(11): 3.5	26.8581	3.83402	0	2	0	1
	High	GFsKDEFLGK	2	AT5G60300.1	S3(Phospho)	2.87696	0	35.7888	1207.54	2	1	S(3): 100.0	76.8116	2.31683	0	2	1	1
	High	NsLHIVAEPEKPSPAVK	3	AT5G60300.1	S2(Phospho)	3.96638	0	30.9525	1895.97	2	0.999999	S(2): 100.0; S(13): 0.0	67.5628	3.67235	0	2	0	1
	High	MVTLPAEDPQsNHSsISSQR	2	AT5G60300.1	S11(Phospho); S15(Phospho)	2.85393	0	33.4128	2343.97	2	0.159404	T(3): 0.1; S(11): 21.3; S(14): 80.8; S(15): 89.3; S(17): 6.4; S(18): 2.1	39.516	3.80435	0	2	0	1
	High	RPVEPQLQVEKR	3	AT5G60300.1		2.76343	0	27.238	1478.85	2				3.20035	0	2	1	1
	High	RPVEPQLQVEK	6	AT5G60300.1		2.66273	0	28.7275	1322.75	2				3.53707	0	2	0	1
	High	NSLHIVAEPEKPSPAVK	6	AT5G60300.1		1.82691	0	29.4196	1816	3				5.72396	0	2	0	1
	High	GFSKDEFLGK	3	AT5G60300.1		2.23479	0	31.8416	1127.58	2				3.26035	0	2	1	1
	High	LGDFGMAR	3	AT5G60300.1		2.07939	0	33.1735	866.421	2				2.5713	0	2	0	1
	High	DSLLDATDPR	3	AT5G60300.1		2.18885	0	33.4502	1102.54	2				3.21798	0	2	0	1
	High	ASNIMLDAEFHGR	7	AT5G60300.1		3.48573	0	35.0507	1460.7	2				4.15758	0	2	0	1
	High	QFVAEVVSMR	1	AT5G60300.1		1.44031	0	38.1414	1165.61	2				2.26864	0	2	0	1
	High	FVAEEVEMVMK	3	AT5G60300.1		2.11045	0	41.2875	1311.64	2				3.47663	0	2	0	1
	High	GIASALWYLHTGADQVVLHR	12	AT5G60300.1		2.91462	0	43.8149	2207.18	2				5.41911	0	2	0	1
	High	ELLLVSEYMPNGSLDEHLFDDQKPVLSWSQR	3	AT5G60300.1		2.50915	0	46.9277	3645.8	3				6.41171	0	2	0	1
R2
Acession	Description	Score	Coverage	Proteins	Unique Peptides	Peptides	PSMs	AAs	MW [kDa]	calc. pI
AT5G60300.1	Concanavalin A-like lectin protein kinase family protein	324.435	24.51	2	14	14	83	718	79.4325	7.00537
	A3	Sequence	# PSMs	Protein Group Accessions	Modifications	ΔM [ppm]	ΔCn	RT [min]	MH+ [Da]	Charge	pRS Probability	pRS Site Probabilities	pRS Score	XCorr	Probability	# Proteins	# Missed Cleavages	# Protein Groups
	High	MVtLPAEDPQSNHSsIsSQR	1	AT5G60300.1	T3(Phospho); S15(Phospho); S17(Phospho)	2.64981	0	34.7239	2423.94	2	0.0038596	T(3): 3.9; S(11): 59.2; S(14): 59.2; S(15): 59.2; S(17): 59.2; S(18): 59.2	1.15719e-14	3.39289	0	2	0	1
	High	DVKAsNIMLDAEFHGR	4	AT5G60300.1	S5(Phospho)	2.54543	0	38.0717	1882.86	2	1	S(5): 100.0	131.705	4.41896	0	2	1	1
	High	GIAsALWYLHTGADQVVLHR	2	AT5G60300.1	S4(Phospho)	2.29001	0	47.4718	2287.14	3	0.125207	S(4): 12.5; Y(8): 12.5; T(11): 75.0	26.369	3.38582	0	2	0	1
	High	NsLHIVAEPEKPSPAVK	3	AT5G60300.1	S2(Phospho)	2.6787	0	31.994	1895.97	2	1	S(2): 100.0; S(13): 0.0	80.2387	3.76912	0	2	0	1
	High	MVTLPAEDPQSNHSsIsSQR	3	AT5G60300.1	S15(Phospho); S17(Phospho)	2.33315	0	33.9503	2343.97	2	0.151972	T(3): 0.6; S(11): 48.0; S(14): 47.7; S(15): 47.7; S(17): 47.7; S(18): 8.2	30.3312	3.23046	0	2	0	1
	High	MVTLPAEDPQSNHSsISSQR	3	AT5G60300.1	S15(Phospho)	2.53329	0	33.1721	2264.01	2	0.728371	T(3): 0.0; S(11): 1.2; S(14): 8.7; S(15): 72.8; S(17): 8.7; S(18): 8.7	57.5318	4.5549	0	2	0	1
	High	RPVEPQLQVEKR	6	AT5G60300.1		1.61935	0	28.8657	1478.85	3				5.26972	0	2	1	1
	High	RPVEPQLQVEK	6	AT5G60300.1		2.8473	0	30.0943	1322.75	2				3.74862	0	2	0	1
	High	NSLHIVAEPEKPSPAVK	10	AT5G60300.1		2.02857	0	30.676	1816	3				5.63195	0	2	0	1
	High	KDSLLDATDPR	1	AT5G60300.1		2.95351	0	31.6899	1230.64	2				2.1397	0	2	1	1
	High	GFSKDEFLGK	5	AT5G60300.1		2.01827	0	33.0313	1127.58	2				3.49177	0	2	1	1
	High	LGDFGMAR	4	AT5G60300.1		2.00895	0	34.2111	866.421	2				2.71245	0	2	0	1
	High	DSLLDATDPR	3	AT5G60300.1		2.07813	0	34.4086	1102.54	2				3.24412	0	2	0	1
	High	ASNIMLDAEFHGR	12	AT5G60300.1		3.06789	0	36.018	1460.7	2				4.24047	0	2	0	1
	High	FVAEEVEMVMK	2	AT5G60300.1		1.17977	0	41.6366	1311.63	2				3.8144	0	2	0	1
	High	VSHNGDEGVKQFVAEVVSMR	3	AT5G60300.1		1.89538	0	43.9902	2188.09	3				4.90667	0	2	1	1
	High	GIASALWYLHTGADQVVLHR	12	AT5G60300.1		2.02973	0	44.2271	2207.18	2				5.79189	0	2	0	1
	High	ELLLVSEYMPNGSLDEHLFDDQKPVLSWSQR	3	AT5G60300.1		3.01139	0	47.0158	3645.8	3				5.72609	0	2	0	1
R3
Acession	Description	Score	Coverage	Proteins	Unique Peptides	Peptides	PSMs	AAs	MW [kDa]	calc. pI
AT5G60300.1	Concanavalin A-like lectin protein kinase family protein	382.399	25.77	2	18	18	101	718	79.4325	7.00537
	A3	Sequence	# PSMs	Protein Group Accessions	Modifications	ΔM [ppm]	ΔCn	RT [min]	MH+ [Da]	Charge	pRS Probability	pRS Site Probabilities	pRS Score	XCorr	Probability	# Proteins	# Missed Cleavages	# Protein Groups
	High	AtKGFsKDEFLGK	2	AT5G60300.1	T2(Phospho); S6(Phospho)	1.58384	0	35.1742	1587.69	2	1	T(2): 100.0; S(6): 100.0	46.9941	2.22627	0	2	2	1
	High	GIASALWYLHtGADQVVLHR	5	AT5G60300.1	T11(Phospho)	2.20995	0	45.2699	2287.14	3	0.793173	S(4): 10.3; Y(8): 10.3; T(11): 79.3	65.9801	4.89142	0	2	0	1
	High	QFVAEVVsMR	3	AT5G60300.1	S8(Phospho)	2.40789	0	39.6006	1245.57	2	1	S(8): 100.0	109.031	2.64741	0	2	0	1
	High	DVKAsNIMLDAEFHGR	3	AT5G60300.1	S5(Phospho)	2.93442	0	38.8931	1882.86	2	1	S(5): 100.0	133.222	4.40182	0	2	1	1
	High	NsLHIVAEPEKPSPAVK	3	AT5G60300.1	S2(Phospho)	1.19787	0	32.7316	1895.97	2	0.999997	S(2): 100.0; S(13): 0.0	80.2387	3.53588	0	2	0	1
	High	MVTLPAEDPQSNHSsISSQR	3	AT5G60300.1	S15(Phospho)	1.99411	0	33.8355	2264.01	2	0.855927	T(3): 0.0; S(11): 6.9; S(14): 6.9; S(15): 85.6; S(17): 0.6; S(18): 0.1	89.9703	4.75903	0	2	0	1
	High	MVTLPAEDPQsNHSsISSQR	3	AT5G60300.1	S11(Phospho); S15(Phospho)	2.4373	0	34.7358	2343.97	2	0.657856	T(3): 0.2; S(11): 84.2; S(14): 29.4; S(15): 80.3; S(17): 4.6; S(18): 1.3	52.6333	3.97649	0	2	0	1
	High	ELLLVSEYmPNGSLDEHLFDDQKPVLSWSQR	1	AT5G60300.1	M9(Oxidation)	2.92011	0	46.4089	3661.8	3				3.77849	0	2	0	1
	High	GIASALWYLHTGADQVVLHR	14	AT5G60300.1		2.02973	0	45.1687	2207.18	2				5.73921	0	2	0	1
	High	RPVEPQLQVEKR	6	AT5G60300.1		3.22896	0	29.5145	1478.85	3				5.09362	0	2	1	1
	High	RPVEPQLQVEK	5	AT5G60300.1		1.92445	0	30.7985	1322.75	2				3.5692	0	2	0	1
	High	NSLHIVAEPEKPSPAVK	10	AT5G60300.1		2.73437	0	31.4511	1816	3				5.50223	0	2	0	1
	High	KDSLLDATDPR	1	AT5G60300.1		1.96158	0	32.3946	1230.63	2				2.06956	0	2	1	1
	High	MVTLPAEDPQSNHSSISSQR	2	AT5G60300.1		3.307	0	33.0918	2184.04	2				3.79975	0	2	0	1
	High	GFSKDEFLGK	7	AT5G60300.1		1.58523	0	33.938	1127.57	2				3.2552	0	2	1	1
	High	LGDFGMAR	5	AT5G60300.1		1.65672	0	35.0805	866.42	2				2.67639	0	2	0	1
	High	DSLLDATDPR	3	AT5G60300.1		1.74598	0	35.2067	1102.54	2				3.17655	0	2	0	1
	High	ASNIMLDAEFHGR	10	AT5G60300.1		2.39933	0	37.0929	1460.7	2				4.24738	0	2	0	1
	High	QFVAEVVSMR	2	AT5G60300.1		2.90649	0	39.5289	1165.61	2				2.49799	0	2	0	1
	High	FVAEEVEMVMK	4	AT5G60300.1		1.92431	0	42.5022	1311.63	2				3.79621	0	2	0	1
	High	VSHNGDEGVKQFVAEVVSMR	3	AT5G60300.1		3.99359	0	44.9602	2188.09	2				6.00368	0	2	1	1
	High	RELLLVSEYMPNGSLDEHLFDDQKPVLSWSQR	2	AT5G60300.1		-0.354657	0	46.278	3801.89	4				4.58061	0	2	1	1
	High	LVVVKGIASALWYLHTGADQVVLHRDVK	1	AT5G60300.1		1.97782	0	47.0747	3087.75	4				4.30557	0	2	2	1
	High	ELLLVSEYMPNGSLDEHLFDDQKPVLSWSQR	3	AT5G60300.1		2.50915	0	47.8165	3645.8	3				6.27144	0	2	0	1

## Sheet: DORON1-MgMn (+)ATP
Supplementary Data 1. Identification of DORN1 autophosphorylation sites
DORON1-MgMn (+)ATP
R1
Acession	Description	Score	Coverage	Proteins	Unique Peptides	Peptides	PSMs	AAs	MW [kDa]	calc. pI
AT5G60300.1	Concanavalin A-like lectin protein kinase family protein	423.832	24.79	2	15	15	119	718	79.4325	7.00537
	A3	Sequence	# PSMs	Protein Group Accessions	Modifications	ΔM [ppm]	ΔCn	RT [min]	MH+ [Da]	Charge	pRS Probability	pRS Site Probabilities	pRS Score	XCorr	Probability	# Proteins	# Missed Cleavages	# Protein Groups
	High	AtKGFSKDEFLGK	1	AT5G60300.1	T2(Phospho)	0.387294	0	30.3363	1507.72	2	0.945643	T(2): 94.6; S(6): 5.4	18.4397	2.03546	0	2	2	1
	High	GIASALWYLHtGADQVVLHR	5	AT5G60300.1	T11(Phospho)	0.24105	0	43.7497	2287.14	2	0.999873	S(4): 0.0; Y(8): 0.0; T(11): 100.0	115.805	4.7642	0	2	0	1
	High	QFVAEVVsmR	2	AT5G60300.1	S8(Phospho); M9(Oxidation)	1.47326	0	31.5168	1261.57	2	1	S(8): 100.0	87.8758	2.30666	0	2	0	1
	High	QFVAEVVsMR	3	AT5G60300.1	S8(Phospho)	-0.826221	0	37.1313	1245.57	2	1	S(8): 100.0	95.8311	2.70593	0	2	0	1
	High	DVKAsNIMLDAEFHGR	5	AT5G60300.1	S5(Phospho)	2.22127	0	36.4367	1882.86	2	1	S(5): 100.0	105.136	4.46035	0	2	1	1
	High	NsLHIVAEPEKPSPAVK	2	AT5G60300.1	S2(Phospho)	3.25816	0	29.5593	1895.97	2	1	S(2): 100.0; S(13): 0.0	73.5943	3.68095	0	2	0	1
	High	VSHNGDEGVKQFVAEVVsMR	1	AT5G60300.1	S18(Phospho)	2.65883	0	41.2299	2268.05	2	0.999984	S(2): 0.0; S(18): 100.0	61.2465	3.59594	0	2	1	1
	High	MVTLPAEDPQSNHSsISSQR	3	AT5G60300.1	S15(Phospho)	0.160902	0	30.7578	2264	2	0.935788	T(3): 0.0; S(11): 0.1; S(14): 2.9; S(15): 93.6; S(17): 2.9; S(18): 0.6	67.3178	4.47978	0	2	0	1
	High	MVTLPAEDPQsNHSSISsQR	2	AT5G60300.1	S11(Phospho); S18(Phospho)	2.64561	0	31.4178	2343.97	2	0.575788	T(3): 0.0; S(11): 81.4; S(14): 17.5; S(15): 15.8; S(17): 14.1; S(18): 71.1	56.3892	3.55258	0	2	0	1
	High	MVTLPAEDPQsNHsSISsQR	2	AT5G60300.1	S11(Phospho); S14(Phospho); S18(Phospho)	7.98796	0	32.0984	2423.95	2	0.152587	T(3): 0.2; S(11): 65.2; S(14): 65.2; S(15): 65.2; S(17): 52.0; S(18): 52.0	30.3312	2.477	0	2	0	1
	High	QFVAEVVSmR	2	AT5G60300.1	M9(Oxidation)	1.38531	0	32.3827	1181.6	2				2.19065	0	2	0	1
	High	ELLLVSEYmPNGSLDEHLFDDQKPVLSWSQR	2	AT5G60300.1	M9(Oxidation)	-0.580196	0	44.8266	3661.78	3				3.63442	0	2	0	1
	High	ASNImLDAEFHGR	2	AT5G60300.1	M5(Oxidation)	2.01427	0	31.282	1476.69	2				3.76306	0	2	0	1
	High	mVTLPAEDPQSNHSsISSQR	1	AT5G60300.1	M1(Oxidation); S15(Phospho)	1.64048	0	29.0454	2280	2	0.199489	T(3): 0.3; S(11): 19.9; S(14): 19.9; S(15): 19.9; S(17): 19.9; S(18): 19.9	21.6312	2.06197	0	2	0	1
	High	mVTLPAEDPQSNHSSISSQR	2	AT5G60300.1	M1(Oxidation)	2.59806	0	28.3794	2200.04	2				2.98146	0	2	0	1
	High	RPVEPQLQVEKR	6	AT5G60300.1		1.30981	0	26.0093	1478.85	3				4.15525	0	2	1	1
	High	RPVEPQLQVEK	4	AT5G60300.1		2.57045	0	27.398	1322.75	2				3.56764	0	2	0	1
	High	NSLHIVAEPEKPSPAVK	11	AT5G60300.1		2.8352	0	28.0663	1816	3				5.47659	0	2	0	1
	High	MVTLPAEDPQSNHSSISSQR	4	AT5G60300.1		1.29489	0	29.9505	2184.04	2				4.51026	0	2	0	1
	High	GFSKDEFLGK	9	AT5G60300.1		0.0696063	0	30.9716	1127.57	2				3.27765	0	2	1	1
	High	LGDFGMAR	5	AT5G60300.1		1.65672	0	31.8732	866.42	2				2.45661	0	2	0	1
	High	DSLLDATDPR	3	AT5G60300.1		1.63526	0	31.9997	1102.54	2				2.77773	0	2	0	1
	High	ASNIMLDAEFHGR	13	AT5G60300.1		-0.274905	0	33.9896	1460.69	2				3.92762	0	2	0	1
	High	QFVAEVVSMR	2	AT5G60300.1		0.707226	0	37.1747	1165.6	2				2.55835	0	2	0	1
	High	FVAEEVEMVMK	6	AT5G60300.1		7.13604	0	40.4721	1311.64	2				4.07818	0	2	0	1
	High	GIASALWYLHTGADQVVLHR	14	AT5G60300.1		-0.624965	0	43.9082	2207.17	2				5.62803	0	2	0	1
	High	ELLLVSEYMPNGSLDEHLFDDQKPVLSWSQR	7	AT5G60300.1		2.6096	0	46.3456	3645.8	3				6.11422	0	2	0	1
R2
Acession	Description	Score	Coverage	Proteins	Unique Peptides	Peptides	PSMs	AAs	MW [kDa]	calc. pI
AT5G60300.1	Concanavalin A-like lectin protein kinase family protein	449.496	25.07	2	16	16	126	718	79.4325	7.00537
	A3	Sequence	# PSMs	Protein Group Accessions	Modifications	ΔM [ppm]	ΔCn	RT [min]	MH+ [Da]	Charge	pRS Probability	pRS Site Probabilities	pRS Score	XCorr	Probability	# Proteins	# Missed Cleavages	# Protein Groups
	High	AtKGFsKDEFLGK	3	AT5G60300.1	T2(Phospho); S6(Phospho)	3.73663	0	33.5898	1587.69	2	1	T(2): 100.0; S(6): 100.0	40.0448	2.18611	0	2	2	1
	High	GIASALWYLHtGADQVVLHR	7	AT5G60300.1	T11(Phospho)	5.47153	0	44.8616	2287.15	2	0.999384	S(4): 0.0; Y(8): 0.1; T(11): 99.9	89.432	5.1733	0	2	0	1
	High	QFVAEVVsmR	1	AT5G60300.1	S8(Phospho); M9(Oxidation)	2.82791	0	32.8363	1261.57	2	1	S(8): 100.0	59.1386	2.61443	0	2	0	1
	High	ATKGFsKDEFLGK	1	AT5G60300.1	S6(Phospho)	2.16849	0	31.6365	1507.72	2	0.960924	T(2): 3.9; S(6): 96.1	40.1718	2.215	0	2	2	1
	High	DVKAsNIMLDAEFHGR	3	AT5G60300.1	S5(Phospho)	3.64758	0	37.7492	1882.86	2	1	S(5): 100.0	92.8794	4.28373	0	2	1	1
	High	ELLLVSEYMPNGSLDEHLFDDQKPVLSWsQR	2	AT5G60300.1	S29(Phospho)	2.90798	0	47.8387	3725.77	3	0.635614	S(6): 2.2; Y(8): 2.2; S(13): 2.3; S(27): 29.8; S(29): 63.6	14.6586	4.16175	0	2	0	1
	High	NsLHIVAEPEKPSPAVK	3	AT5G60300.1	S2(Phospho)	2.03486	0	30.9247	1895.97	2	0.999979	S(2): 100.0; S(13): 0.0	55.5671	3.00875	0	2	0	1
	High	AsNIMLDAEFHGR	2	AT5G60300.1	S2(Phospho)	0.992538	0	37.6372	1540.66	2	1	S(2): 100.0	76.3646	2.33266	0	2	0	1
	High	VSHNGDEGVKQFVAEVVsMR	1	AT5G60300.1	S18(Phospho)	2.3359	0	42.526	2268.05	2	0.999973	S(2): 0.0; S(18): 100.0	49.256	2.95944	0	2	1	1
	High	MVTLPAEDPQSNHssISSQR	1	AT5G60300.1	S14(Phospho); S15(Phospho)	3.68718	0	32.7057	2343.98	2	0.0693614	T(3): 7.2; S(11): 30.0; S(14): 29.0; S(15): 29.0; S(17): 52.4; S(18): 52.4	7.54426	2.77146	0	2	0	1
	High	MVTLPAEDPQSNHsSISSQR	5	AT5G60300.1	S14(Phospho)	3.1803	0	32.0096	2264.01	2	0.920966	T(3): 0.0; S(11): 0.5; S(14): 92.1; S(15): 6.4; S(17): 0.5; S(18): 0.5	103.067	3.87893	0	2	0	1
	High	MVTLPAEDPQsNHSsISsQR	1	AT5G60300.1	S11(Phospho); S15(Phospho); S18(Phospho)	3.95917	0	33.1047	2423.94	2	0.0842298	T(3): 5.5; S(11): 68.8; S(14): 68.8; S(15): 40.9; S(17): 40.9; S(18): 75.2	18.0064	2.25045	0	2	0	1
	High	QFVAEVVSmR	2	AT5G60300.1	M9(Oxidation)	0.558838	0	33.7367	1181.6	2				2.54406	0	2	0	1
	High	ELLLVSEYmPNGSLDEHLFDDQKPVLSWSQR	2	AT5G60300.1	M9(Oxidation)	2.72009	0	45.7704	3661.79	3				4.01356	0	2	0	1
	High	ASNImLDAEFHGR	5	AT5G60300.1	M5(Oxidation)	2.84092	0	32.6157	1476.69	2				3.40702	0	2	0	1
	High	mVTLPAEDPQSNHSSIsSQR	1	AT5G60300.1	M1(Oxidation); S17(Phospho)	0.998007	0	30.3984	2280	2	0.122452	T(3): 0.1; S(11): 2.6; S(14): 2.6; S(15): 12.2; S(17): 12.2; S(18): 70.2	21.6898	2.0566	0	2	0	1
	High	mVTLPAEDPQSNHSSISSQR	4	AT5G60300.1	M1(Oxidation)	2.04321	0	29.7486	2200.03	2				3.46499	0	2	0	1
	High	RPVEPQLQVEKR	4	AT5G60300.1		2.17653	0	27.3543	1478.85	3				3.85178	0	2	1	1
	High	RPVEPQLQVEK	3	AT5G60300.1		1.55531	0	28.8009	1322.74	2				3.70549	0	2	0	1
	High	NSLHIVAEPEKPSPAVK	9	AT5G60300.1		0.919454	0	29.4758	1816	3				5.42273	0	2	0	1
	High	MVTLPAEDPQSNHSSISSQR	4	AT5G60300.1		3.9777	0	31.2704	2184.04	2				4.63977	0	2	0	1
	High	GFSKDEFLGK	9	AT5G60300.1		2.12653	0	32.4427	1127.58	2				3.19257	0	2	1	1
	High	DSLLDATDPR	3	AT5G60300.1		0.085217	0	33.2845	1102.54	2				2.71017	0	2	0	1
	High	LGDFGMAR	5	AT5G60300.1		2.99518	0	33.3114	866.422	2				2.71668	0	2	0	1
	High	ASNIMLDAEFHGR	14	AT5G60300.1		1.31292	0	36.1962	1460.7	2				4.08316	0	2	0	1
	High	QFVAEVVSMR	4	AT5G60300.1		1.64977	0	38.464	1165.61	2				2.45808	0	2	0	1
	High	FVAEEVEMVMK	7	AT5G60300.1		3.13418	0	41.8874	1311.64	2				3.58559	0	2	0	1
	High	KRELLLVSEYMPNGSLDEHLFDDQKPVLSWSQR	1	AT5G60300.1		0.713164	0	44.7271	3929.99	4				5.95091	0	2	2	1
	High	VSHNGDEGVKQFVAEVVSMR	4	AT5G60300.1		8.34506	0	44.9151	2188.1	2				5.92576	0	2	1	1
	High	GIASALWYLHTGADQVVLHR	9	AT5G60300.1		4.13135	0	45.0774	2207.18	2				5.68461	0	2	0	1
	High	ELLLVSEYMPNGSLDEHLFDDQKPVLSWSQR	6	AT5G60300.1		2.40871	0	47.243	3645.8	3				6.05842	0	2	0	1
R3
Acession	Description	Score	Coverage	Proteins	Unique Peptides	Peptides	PSMs	AAs	MW [kDa]	calc. pI
AT5G60300.1	Concanavalin A-like lectin protein kinase family protein	464.832	25.07	2	16	16	126	718	79.4325	7.00537
	A3	Sequence	# PSMs	Protein Group Accessions	Modifications	ΔM [ppm]	ΔCn	RT [min]	MH+ [Da]	Charge	pRS Probability	pRS Site Probabilities	pRS Score	XCorr	Probability	# Proteins	# Missed Cleavages	# Protein Groups
	High	AtKGFsKDEFLGK	2	AT5G60300.1	T2(Phospho); S6(Phospho)	2.73712	0	32.5908	1587.69	2	1	T(2): 100.0; S(6): 100.0	37.6526	2.24024	0	2	2	1
	High	GIASALWYLHtGADQVVLHR	6	AT5G60300.1	T11(Phospho)	2.77036	0	43.8421	2287.14	3	0.995268	S(4): 0.1; Y(8): 0.4; T(11): 99.5	50.693	5.19564	0	2	0	1
	High	QFVAEVVsmR	2	AT5G60300.1	S8(Phospho); M9(Oxidation)	2.82791	0	31.8833	1261.57	2	1	S(8): 100.0	70.8294	2.23694	0	2	0	1
	High	DVKAsNImLDAEFHGR	1	AT5G60300.1	S5(Phospho); M8(Oxidation)	1.40903	0	32.8641	1898.85	2	1	S(5): 100.0	69.9535	3.12761	0	2	1	1
	High	DVKAsNIMLDAEFHGR	4	AT5G60300.1	S5(Phospho)	3.77724	0	36.6607	1882.86	2	1	S(5): 100.0	88.7038	4.3836	0	2	1	1
	High	ELLLVSEYMPNGSLDEHLFDDQKPVLSWsQR	2	AT5G60300.1	S29(Phospho)	2.90798	0	47.113	3725.77	3	0.779566	S(6): 0.5; Y(8): 0.5; S(13): 0.5; S(27): 20.6; S(29): 78.0	25.8229	4.40554	0	2	0	1
	High	NsLHIVAEPEKPSPAVK	2	AT5G60300.1	S2(Phospho)	2.42117	0	30.149	1895.97	2	0.999975	S(2): 100.0; S(13): 0.0	45.9771	2.70675	0	2	0	1
	High	VSHNGDEGVKQFVAEVVsMR	1	AT5G60300.1	S18(Phospho)	3.62762	0	41.3752	2268.06	2	0.999991	S(2): 0.0; S(18): 100.0	55.0741	3.78281	0	2	1	1
	High	MVTLPAEDPQSNHSSIssQR	3	AT5G60300.1	S17(Phospho); S18(Phospho)	2.12483	0	31.8457	2343.97	2	0.782708	T(3): 0.0; S(11): 13.4; S(14): 13.4; S(15): 13.4; S(17): 80.0; S(18): 80.0	61.3533	3.49065	0	2	0	1
	High	MVTLPAEDPQSNHSsISSQR	3	AT5G60300.1	S15(Phospho)	2.85679	0	31.1773	2264.01	2	0.983378	T(3): 0.0; S(11): 0.0; S(14): 1.6; S(15): 98.3; S(17): 0.0; S(18): 0.0	87.1621	3.58365	0	2	0	1
	High	MVTLPAEDPQsNHsSIsSQR	1	AT5G60300.1	S11(Phospho); S14(Phospho); S17(Phospho)	2.04549	0	32.1304	2423.94	2	0.0961404	T(3): 3.9; S(11): 59.2; S(14): 59.2; S(15): 59.2; S(17): 59.2; S(18): 59.2	13.9636	2.19948	0	2	0	1
	High	QFVAEVVSmR	3	AT5G60300.1	M9(Oxidation)	1.17869	0	32.8071	1181.6	2				2.53194	0	2	0	1
	High	ELLLVSEYmPNGSLDEHLFDDQKPVLSWSQR	2	AT5G60300.1	M9(Oxidation)	5.52032	0	45.0275	3661.8	3				3.87872	0	2	0	1
	High	ASNImLDAEFHGR	3	AT5G60300.1	M5(Oxidation)	2.34493	0	31.8328	1476.69	2				3.7572	0	2	0	1
	High	mVTLPAEDPQSNHSSISSQR	2	AT5G60300.1	M1(Oxidation)	1.37738	0	29.0847	2200.03	2				3.08048	0	2	0	1
	High	RPVEPQLQVEKR	2	AT5G60300.1		2.18562	0	26.7021	1478.85	2				3.1882	0	2	1	1
	High	RPVEPQLQVEK	4	AT5G60300.1		1.18617	0	28.1372	1322.74	2				3.66706	0	2	0	1
	High	NSLHIVAEPEKPSPAVK	12	AT5G60300.1		1.12111	0	28.7349	1816	3				5.28745	0	2	0	1
	High	MVTLPAEDPQSNHSSISSQR	3	AT5G60300.1		2.85987	0	30.4643	2184.04	2				3.94762	0	2	0	1
	High	GFSKDEFLGK	9	AT5G60300.1		4.2917	0	31.719	1127.58	2				3.34379	0	2	1	1
	High	DSLLDATDPR	2	AT5G60300.1		1.52454	0	32.3896	1102.54	2				2.96053	0	2	0	1
	High	LGDFGMAR	6	AT5G60300.1		1.44539	0	32.4607	866.42	2				2.5466	0	2	0	1
	High	ASNIMLDAEFHGR	16	AT5G60300.1		0.560795	0	34.4561	1460.7	2				4.35314	0	2	0	1
	High	QFVAEVVSMR	3	AT5G60300.1		0.0788636	0	37.452	1165.6	2				2.61672	0	2	0	1
	High	FVAEEVEMVMK	7	AT5G60300.1		2.66885	0	40.65	1311.64	2				4.2549	0	2	0	1
	High	VSHNGDEGVKQFVAEVVSMR	4	AT5G60300.1		2.87782	0	43.9152	2188.09	2				6.06565	0	2	1	1
	High	KRELLLVSEYMPNGSLDEHLFDDQKPVLSWSQR	1	AT5G60300.1		-0.467164	0	43.9289	3929.98	4				4.08919	0	2	2	1
	High	GIASALWYLHTGADQVVLHR	14	AT5G60300.1		3.35707	0	44.8233	2207.18	2				5.78054	0	2	0	1
	High	ELLLVSEYMPNGSLDEHLFDDQKPVLSWSQR	6	AT5G60300.1		2.10737	0	46.5692	3645.8	3				6.3974	0	2	0	1

## Sheet: DORON1-MgMn (-)ATP
Supplementary Data 1. Identification of DORN1 autophosphorylation sites
DORON1-MgMn (-)ATP
R1
Acession	Description	Score	Coverage	Proteins	Unique Peptides	Peptides	PSMs	AAs	MW [kDa]	calc. pI
AT5G60300.1	Concanavalin A-like lectin protein kinase family protein	404.511	24.51	2	15	15	116	718	79.4325	7.00537
	A3	Sequence	# PSMs	Protein Group Accessions	Modifications	ΔM [ppm]	ΔCn	RT [min]	MH+ [Da]	Charge	pRS Probability	pRS Site Probabilities	pRS Score	XCorr	Probability	# Proteins	# Missed Cleavages	# Protein Groups
	High	GIASALWYLHtGADQVVLHR	6	AT5G60300.1	T11(Phospho)	8.13424	0	43.9312	2287.16	3	0.996305	S(4): 0.1; Y(8): 0.3; T(11): 99.6	81.213	5.59503	0	2	0	1
	High	DVKAsNImLDAEFHGR	1	AT5G60300.1	S5(Phospho); M8(Oxidation)	1.15188	0	32.6825	1898.85	2	1	S(5): 100.0	50.1876	2.37945	0	2	1	1
	High	DVKAsNIMLDAEFHGR	3	AT5G60300.1	S5(Phospho)	0.730122	0	36.5815	1882.85	2	1	S(5): 100.0	94.7038	4.1716	0	2	1	1
	High	ELLLVSEYMPNGSLDEHLFDDQKPVLSWsQR	1	AT5G60300.1	S29(Phospho)	5.8567	0	47.24	3725.78	3	0.424407	S(6): 5.0; Y(8): 5.0; S(13): 5.0; S(27): 42.4; S(29): 42.4	9.25396	3.90448	0	2	0	1
	High	NsLHIVAEPEKPSPAVK	2	AT5G60300.1	S2(Phospho)	3.38693	0	29.7077	1895.97	2	0.999998	S(2): 100.0; S(13): 0.0	67.9009	3.41162	0	2	0	1
	High	AsNIMLDAEFHGR	1	AT5G60300.1	S2(Phospho)	2.65641	0	36.3533	1540.67	2	1	S(2): 100.0	45.8509	2.32094	0	2	0	1
	High	MVTLPAEDPQSNHssISSQR	3	AT5G60300.1	S14(Phospho); S15(Phospho)	0.354168	0	31.6121	2343.97	2	0.62391	T(3): 0.0; S(11): 14.1; S(14): 82.7; S(15): 74.9; S(17): 14.1; S(18): 14.1	52.551	3.34665	0	2	0	1
	High	MVTLPAEDPQSNHsSISSQR	3	AT5G60300.1	S14(Phospho)	2.85679	0	30.8877	2264.01	2	0.682519	T(3): 0.0; S(11): 0.1; S(14): 68.3; S(15): 10.6; S(17): 10.6; S(18): 10.6	71.5536	3.05352	0	2	0	1
	High	MVTLPAEDPQsNHsSISsQR	1	AT5G60300.1	S11(Phospho); S14(Phospho); S18(Phospho)	1.44117	0	32.2795	2423.94	2	0.0651452	T(3): 3.3; S(11): 72.1; S(14): 72.1; S(15): 72.1; S(17): 40.1; S(18): 40.1	13.9636	2.14546	0	2	0	1
	High	QFVAEVVSmR	3	AT5G60300.1	M9(Oxidation)	1.69524	0	32.4881	1181.6	2				2.29237	0	2	0	1
	High	ELLLVSEYmPNGSLDEHLFDDQKPVLSWSQR	2	AT5G60300.1	M9(Oxidation)	0.919937	0	45.0633	3661.79	3				4.14878	0	2	0	1
	High	ASNImLDAEFHGR	5	AT5G60300.1	M5(Oxidation)	3.5849	0	31.4802	1476.7	2				3.81537	0	2	0	1
	High	mVTLPAEDPQSNHSsISSQR	1	AT5G60300.1	M1(Oxidation); S15(Phospho)	2.71127	0	29.2378	2280	2	0.674886	T(3): 0.0; S(11): 0.4; S(14): 10.7; S(15): 67.5; S(17): 10.7; S(18): 10.7	46.8353	2.66769	0	2	0	1
	High	mVTLPAEDPQSNHSSISSQR	3	AT5G60300.1	M1(Oxidation)	3.04195	0	28.6332	2200.04	2				3.84114	0	2	0	1
	High	RPVEPQLQVEKR	6	AT5G60300.1		2.18562	0	26.6162	1478.85	2				2.54189	0	2	1	1
	High	RPVEPQLQVEK	6	AT5G60300.1		0.724738	0	27.6211	1322.74	2				3.43154	0	2	0	1
	High	NSLHIVAEPEKPSPAVK	14	AT5G60300.1		2.73437	0	28.3188	1816	3				5.28325	0	2	0	1
	High	KDSLLDATDPR	1	AT5G60300.1		2.25916	0	29.5378	1230.64	2				2.00927	0	2	1	1
	High	MVTLPAEDPQSNHSSISSQR	7	AT5G60300.1		0.959541	0	30.0851	2184.04	2				4.16081	0	2	0	1
	High	GFSKDEFLGK	8	AT5G60300.1		-0.47169	0	31.3768	1127.57	2				3.19062	0	2	1	1
	High	DSLLDATDPR	1	AT5G60300.1		-0.136218	0	32.1033	1102.54	2				2.10561	0	2	0	1
	High	LGDFGMAR	6	AT5G60300.1		1.37494	0	32.2094	866.42	2				2.5434	0	2	0	1
	High	ASNIMLDAEFHGR	13	AT5G60300.1		4.82284	0	34.3536	1460.7	2				4.22395	0	2	0	1
	High	QFVAEVVSMR	2	AT5G60300.1		3.32539	0	37.3731	1165.61	2				2.40534	0	2	0	1
	High	FVAEEVEMVMK	2	AT5G60300.1		7.69444	0	40.6788	1311.64	2				2.43277	0	2	0	1
	High	VSHNGDEGVKQFVAEVVSMR	1	AT5G60300.1		7.2293	0	43.8343	2188.1	2				5.63863	0	2	1	1
	High	GIASALWYLHTGADQVVLHR	10	AT5G60300.1		5.90113	0	44.6873	2207.19	2				5.72888	0	2	0	1
	High	ELLLVSEYMPNGSLDEHLFDDQKPVLSWSQR	4	AT5G60300.1		2.30826	0	46.4756	3645.8	3				5.43049	0	2	0	1
R2
Acession	Description	Score	Coverage	Proteins	Unique Peptides	Peptides	PSMs	AAs	MW [kDa]	calc. pI
AT5G60300.1	Concanavalin A-like lectin protein kinase family protein	358.507	24.37	2	14	14	101	718	79.4325	7.00537
	A3	Sequence	# PSMs	Protein Group Accessions	Modifications	ΔM [ppm]	ΔCn	RT [min]	MH+ [Da]	Charge	pRS Probability	pRS Site Probabilities	pRS Score	XCorr	Probability	# Proteins	# Missed Cleavages	# Protein Groups
	High	GIASALWYLHtGADQVVLHR	2	AT5G60300.1	T11(Phospho)	5.68501	0	43.4491	2287.15	2	0.956852	S(4): 2.2; Y(8): 2.2; T(11): 95.7	78.7641	4.24618	0	2	0	1
	High	QFVAEVVsmR	1	AT5G60300.1	S8(Phospho); M9(Oxidation)	1.95707	0	31.4413	1261.57	2	1	S(8): 100.0	66.8343	2.40273	0	2	0	1
	High	DVKAsNIMLDAEFHGR	3	AT5G60300.1	S5(Phospho)	4.74973	0	36.1945	1882.86	2	1	S(5): 100.0	105.136	4.32744	0	2	1	1
	High	NsLHIVAEPEKPSPAVK	3	AT5G60300.1	S2(Phospho)	0.554027	0	29.4675	1895.96	2	0.999999	S(2): 100.0; S(13): 0.0	69.8348	3.39664	0	2	0	1
	High	AsNIMLDAEFHGR	1	AT5G60300.1	S2(Phospho)	0.358679	0	35.8733	1540.66	2	1	S(2): 100.0	29.0868	2.37306	0	2	0	1
	High	MVTLPAEDPQSNHSsISSQR	3	AT5G60300.1	S15(Phospho)	4.15081	0	30.6157	2264.01	2	0.862352	T(3): 0.0; S(11): 0.0; S(14): 11.7; S(15): 86.2; S(17): 1.8; S(18): 0.3	84.2263	3.91085	0	2	0	1
	High	MVTLPAEDPQSNHssISsQR	2	AT5G60300.1	S14(Phospho); S15(Phospho); S18(Phospho)	3.35485	0	31.8872	2423.94	2	0.556196	T(3): 0.3; S(11): 8.6; S(14): 83.4; S(15): 83.4; S(17): 38.1; S(18): 86.1	36.3757	2.13427	0	2	0	1
	High	MVTLPAEDPQSNHssISSQR	3	AT5G60300.1	S14(Phospho); S15(Phospho)	4.62458	0	31.334	2343.98	2	0.578755	T(3): 1.9; S(11): 20.0; S(14): 77.0; S(15): 75.3; S(17): 20.0; S(18): 5.9	35.7942	2.5411	0	2	0	1
	High	QFVAEVVSmR	3	AT5G60300.1	M9(Oxidation)	0.455528	0	32.175	1181.6	2				2.23887	0	2	0	1
	High	ELLLVSEYmPNGSLDEHLFDDQKPVLSWSQR	1	AT5G60300.1	M9(Oxidation)	3.62016	0	44.6294	3661.8	3				4.11789	0	2	0	1
	High	ASNImLDAEFHGR	5	AT5G60300.1	M5(Oxidation)	4.65953	0	31.1936	1476.7	2				3.99589	0	2	0	1
	High	mVTLPAEDPQSNHSSISSQR	3	AT5G60300.1	M1(Oxidation)	5.03942	0	28.4199	2200.04	2				3.66964	0	2	0	1
	High	RPVEPQLQVEKR	3	AT5G60300.1		1.7729	0	25.9487	1478.85	2				3.24475	0	2	1	1
	High	RPVEPQLQVEK	3	AT5G60300.1		2.57045	0	27.4351	1322.75	2				3.60223	0	2	0	1
	High	NSLHIVAEPEKPSPAVK	15	AT5G60300.1		0.112822	0	28.0542	1816	3				5.60605	0	2	0	1
	High	MVTLPAEDPQSNHSSISSQR	5	AT5G60300.1		-0.0465157	0	29.8932	2184.03	2				4.28841	0	2	0	1
	High	GFSKDEFLGK	9	AT5G60300.1		-1.01299	0	31.1198	1127.57	2				3.3168	0	2	1	1
	High	LGDFGMAR	6	AT5G60300.1		2.00895	0	31.9429	866.421	2				2.39719	0	2	0	1
	High	DSLLDATDPR	1	AT5G60300.1		1.74598	0	31.9388	1102.54	2				2.32507	0	2	0	1
	High	ASNIMLDAEFHGR	11	AT5G60300.1		-0.274905	0	33.9159	1460.69	2				4.02061	0	2	0	1
	High	FVAEEVEMVMK	1	AT5G60300.1		1.08671	0	40.0561	1311.63	2				2.07175	0	2	0	1
	High	VSHNGDEGVKQFVAEVVSMR	1	AT5G60300.1		1.76205	0	43.327	2188.09	2				5.44563	0	2	1	1
	High	GIASALWYLHTGADQVVLHR	11	AT5G60300.1		1.36606	0	43.6342	2207.18	2				5.66053	0	2	0	1
	High	ELLLVSEYMPNGSLDEHLFDDQKPVLSWSQR	5	AT5G60300.1		0.80155	0	46.2234	3645.79	3				5.33549	0	2	0	1
R3
Acession	Description	Score	Coverage	Proteins	Unique Peptides	Peptides	PSMs	AAs	MW [kDa]	calc. pI
AT5G60300.1	Concanavalin A-like lectin protein kinase family protein	366.675	24.51	2	15	15	101	718	79.4325	7.00537
	A3	Sequence	# PSMs	Protein Group Accessions	Modifications	ΔM [ppm]	ΔCn	RT [min]	MH+ [Da]	Charge	pRS Probability	pRS Site Probabilities	pRS Score	XCorr	Probability	# Proteins	# Missed Cleavages	# Protein Groups
	High	QFVAEVVsmR	1	AT5G60300.1	S8(Phospho); M9(Oxidation)	2.53763	0	30.8083	1261.57	2	1	S(8): 100.0	58.7953	2.23902	0	2	0	1
	High	DVKAsNIMLDAEFHGR	4	AT5G60300.1	S5(Phospho)	0.66529	0	35.109	1882.85	2	1	S(5): 100.0	90.5781	4.59502	0	2	1	1
	High	GIAsALWYLHTGADQVVLHR	3	AT5G60300.1	S4(Phospho)	0.561285	0	46.0782	2287.14	2	0.995135	S(4): 99.5; Y(8): 0.5; T(11): 0.0	111.607	3.98715	0	2	0	1
	High	NsLHIVAEPEKPSPAVK	3	AT5G60300.1	S2(Phospho)	4.15953	0	28.9961	1895.97	2	1	S(2): 100.0; S(13): 0.0	91.2145	3.13156	0	2	0	1
	High	MVTLPAEDPQSNHSsISSQR	3	AT5G60300.1	S15(Phospho)	1.77844	0	30.0818	2264.01	2	0.0762981	T(3): 0.0; S(11): 84.7; S(14): 7.6; S(15): 7.6; S(17): 0.0; S(18): 0.0	68.5566	3.31814	0	2	0	1
	High	MVTLPAEDPQSNHsSIsSQR	3	AT5G60300.1	S14(Phospho); S17(Phospho)	1.49989	0	30.7665	2343.97	2	0.0804338	T(3): 0.1; S(11): 78.3; S(14): 18.9; S(15): 18.9; S(17): 71.6; S(18): 12.3	33.0686	3.72178	0	2	0	1
	High	QFVAEVVSmR	1	AT5G60300.1	M9(Oxidation)	0.1456	0	31.5666	1181.6	2				2.1384	0	2	0	1
	High	ELLLVSEYmPNGSLDEHLFDDQKPVLSWSQR	2	AT5G60300.1	M9(Oxidation)	2.52007	0	43.6899	3661.79	3				4.04749	0	2	0	1
	High	ASNImLDAEFHGR	3	AT5G60300.1	M5(Oxidation)	0.691639	0	30.6382	1476.69	2				3.6627	0	2	0	1
	High	mVTLPAEDPQSNHSSIsSQR	3	AT5G60300.1	M1(Oxidation); S17(Phospho)	3.24666	0	28.6402	2280	2	0.107014	T(3): 0.0; S(11): 76.7; S(14): 0.3; S(15): 10.7; S(17): 10.7; S(18): 1.7	66.6838	3.08758	0	2	0	1
	High	mVTLPAEDPQSNHSSISSQR	3	AT5G60300.1	M1(Oxidation)	3.26389	0	28.0022	2200.04	2				3.34072	0	2	0	1
	High	RPVEPQLQVEKR	2	AT5G60300.1		2.84597	0	25.7565	1478.85	2				3.14568	0	2	1	1
	High	RPVEPQLQVEK	4	AT5G60300.1		0.447881	0	27.098	1322.74	2				3.66304	0	2	0	1
	High	NSLHIVAEPEKPSPAVK	14	AT5G60300.1		3.13769	0	27.847	1816	3				5.52746	0	2	0	1
	High	KDSLLDATDPR	1	AT5G60300.1		3.35028	0	28.8252	1230.64	2				2.05759	0	2	1	1
	High	MVTLPAEDPQSNHSSISSQR	4	AT5G60300.1		4.76018	0	29.354	2184.05	2				3.58941	0	2	0	1
	High	GFSKDEFLGK	7	AT5G60300.1		3.96693	0	30.4467	1127.58	2				3.34389	0	2	1	1
	High	LGDFGMAR	4	AT5G60300.1		6.30608	0	31.2001	866.424	2				2.73038	0	2	0	1
	High	DSLLDATDPR	3	AT5G60300.1		-0.136218	0	31.2378	1102.54	2				2.53884	0	2	0	1
	High	ASNIMLDAEFHGR	10	AT5G60300.1		5.40783	0	33.0918	1460.7	2				4.30304	0	2	0	1
	High	QFVAEVVSMR	1	AT5G60300.1		1.02141	0	35.8233	1165.6	2				2.47281	0	2	0	1
	High	FVAEEVEMVMK	4	AT5G60300.1		-0.0301018	0	39.1664	1311.63	2				2.72346	0	2	0	1
	High	VSHNGDEGVKQFVAEVVSMR	3	AT5G60300.1		8.23348	0	42.3822	2188.1	2				5.83355	0	2	1	1
	High	GIASALWYLHTGADQVVLHR	12	AT5G60300.1		0.696292	0	42.6385	2207.17	3				5.89761	0	2	0	1
	High	ELLLVSEYMPNGSLDEHLFDDQKPVLSWSQR	3	AT5G60300.1		3.01139	0	45.3775	3645.8	3				5.13876	0	2	0	1

## Sheet: DORON1-Mn (+)ATP
Supplementary Data 1. Identification of DORN1 autophosphorylation sites
DORON1-Mn (+)ATP
R1
Acession	Description	Score	Coverage	Proteins	Unique Peptides	Peptides	PSMs	AAs	MW [kDa]	calc. pI
AT5G60300.1	Concanavalin A-like lectin protein kinase family protein	477.731	24.37	2	14	14	130	718	79.4325	7.00537
	A3	Sequence	# PSMs	Protein Group Accessions	Modifications	ΔM [ppm]	ΔCn	RT [min]	MH+ [Da]	Charge	pRS Probability	pRS Site Probabilities	pRS Score	XCorr	Probability	# Proteins	# Missed Cleavages	# Protein Groups
	High	DVKAsNIMLDAEFHGR	3	AT5G60300.1	S5(Phospho)	-0.436866	0	37.0066	1882.85	2	1	S(5): 100.0	125.73	4.96931	0	2	1	1
	High	GIAsALWYLHTGADQVVLHR	10	AT5G60300.1	S4(Phospho)	3.65688	0	47.6347	2287.15	2	0.999548	S(4): 100.0; Y(8): 0.0; T(11): 0.0	84.9142	3.14897	0	2	0	1
	High	NsLHIVAEPEKPSPAVK	3	AT5G60300.1	S2(Phospho)	3.12939	0	30.1213	1895.97	2	0.999968	S(2): 100.0; S(13): 0.0	50.2731	3.23116	0	2	0	1
	High	VSHNGDEGVKQFVAEVVsMR	1	AT5G60300.1	S18(Phospho)	6.21104	0	41.5121	2268.06	2	0.099547	S(2): 90.0; S(18): 10.0	7.9994	2.25315	0	2	1	1
	High	MVTLPAEDPQSNHSsISSQR	2	AT5G60300.1	S15(Phospho)	1.45493	0	31.2253	2264	2	0.948595	T(3): 0.0; S(11): 0.1; S(14): 2.3; S(15): 94.9; S(17): 2.3; S(18): 0.4	71.6338	3.4069	0	2	0	1
	High	MVTLPAEDPQSNHssISSQR	2	AT5G60300.1	S14(Phospho); S15(Phospho)	4.1038	0	32.0271	2343.98	2	0.0497461	T(3): 2.9; S(11): 84.6; S(14): 44.4; S(15): 44.4; S(17): 11.8; S(18): 11.8	21.6312	2.91302	0	2	0	1
	High	MVTLPAEDPQsNHsSISsQR	1	AT5G60300.1	S11(Phospho); S14(Phospho); S18(Phospho)	1.34045	0	32.7076	2423.94	2	0.0961404	T(3): 3.9; S(11): 59.2; S(14): 59.2; S(15): 59.2; S(17): 59.2; S(18): 59.2	13.9636	3.06949	0	2	0	1
	High	ELLLVSEYmPNGSLDEHLFDDQKPVLSWSQR	1	AT5G60300.1	M9(Oxidation)	8.72055	0	45.0957	3661.82	3				3.46094	0	2	0	1
	High	ASNImLDAEFHGR	5	AT5G60300.1	M5(Oxidation)	2.01427	0	31.8458	1476.69	2				3.82484	0	2	0	1
	High	mVTLPAEDPQSNHSSISSQR	2	AT5G60300.1	M1(Oxidation)	2.37612	0	29.0706	2200.04	2				2.95699	0	2	0	1
	High	NSLHIVAEPEKPSPAVK	19	AT5G60300.1		2.02857	0	28.7026	1816	3				5.41345	0	2	0	1
	High	RPVEPQLQVEKR	6	AT5G60300.1		1.11255	0	26.699	1478.85	2				2.99	0	2	1	1
	High	RPVEPQLQVEK	6	AT5G60300.1		0.909309	0	28.52	1322.74	2				3.63436	0	2	0	1
	High	MVTLPAEDPQSNHSSISSQR	6	AT5G60300.1		1.85381	0	30.4077	2184.04	2				4.0293	0	2	0	1
	High	GFSKDEFLGK	7	AT5G60300.1		-0.47169	0	32.2237	1127.57	2				3.26075	0	2	1	1
	High	LGDFGMAR	6	AT5G60300.1		-0.879305	0	32.9629	866.418	2				2.46283	0	2	0	1
	High	DSLLDATDPR	3	AT5G60300.1		0.86024	0	32.4934	1102.54	2				2.82276	0	2	0	1
	High	ASNIMLDAEFHGR	15	AT5G60300.1		4.57213	0	35.0061	1460.7	2				4.34777	0	2	0	1
	High	QFVAEVVSMR	1	AT5G60300.1		3.11594	0	37.515	1165.61	2				2.16668	0	2	0	1
	High	FVAEEVEMVMK	4	AT5G60300.1		1.45898	0	40.8627	1311.63	2				3.48363	0	2	0	1
	High	VSHNGDEGVKQFVAEVVSMR	3	AT5G60300.1		8.01033	0	43.7461	2188.1	2				5.12817	0	2	1	1
	High	GIASALWYLHTGADQVVLHR	16	AT5G60300.1		2.80401	0	43.944	2207.18	2				5.80855	0	2	0	1
	High	ELLLVSEYMPNGSLDEHLFDDQKPVLSWSQR	8	AT5G60300.1		3.01139	0	46.6172	3645.8	3				5.92472	0	2	0	1

## Sheet: DORON1-Mn (-)ATP
Supplementary Data 1. Identification of DORN1 autophosphorylation sites
DORON1-Mn (-)ATP
R1
Acession	Description	Score	Coverage	Proteins	Unique Peptides	Peptides	PSMs	AAs	MW [kDa]	calc. pI
AT5G60300.1	Concanavalin A-like lectin protein kinase family protein	102.77	10.03	2	4	4	25	718	79.4325	7.00537
	A3	Sequence	# PSMs	Protein Group Accessions	Modifications	ΔM [ppm]	ΔCn	RT [min]	MH+ [Da]	Charge	pRS Probability	pRS Site Probabilities	pRS Score	XCorr	Probability	# Proteins	# Missed Cleavages	# Protein Groups
	High	GIAsALWyLHTGADQVVLHR	1	AT5G60300.1	S4(Phospho); Y8(Phospho)	3.62701	0	47.7843	2367.11	2	0.968476	S(4): 99.4; Y(8): 97.5; T(11): 3.2	24.1006	2.4309	0	2	0	1
	High	GIAsALWYLHTGADQVVLHR	5	AT5G60300.1	S4(Phospho)	7.17942	0	48.029	2287.15	2	0.956516	S(4): 95.7; Y(8): 3.5; T(11): 0.8	55.5102	3.03049	0	2	0	1
	High	ELLLVSEYMPNGSLDEHLFDDQKPVLsWSQR	2	AT5G60300.1	S27(Phospho)	4.38234	0	47.9179	3725.77	3	0.152573	S(6): 0.2; Y(8): 0.2; S(13): 0.2; S(27): 15.3; S(29): 84.3	21.5338	3.88593	0	2	0	1
	High	ELLLVSEYmPNGSLDEHLFDDQKPVLSWSQR	1	AT5G60300.1	M9(Oxidation)	8.92057	0	45.6092	3661.82	3				3.78387	0	2	0	1
	High	QFVAEVVSMR	1	AT5G60300.1		-1.07314	0	38.3503	1165.6	2				2.44937	0	2	0	1
	High	FVAEEVEMVMK	5	AT5G60300.1		3.50645	0	41.5577	1311.64	2				3.68752	0	2	0	1
	High	GIASALWYLHTGADQVVLHR	7	AT5G60300.1		2.85323	0	44.3927	2207.18	3				5.77411	0	2	0	1
	High	ELLLVSEYMPNGSLDEHLFDDQKPVLSWSQR	3	AT5G60300.1		2.6096	0	47.0739	3645.8	3				5.85233	0	2	0	1
R2
Acession	Description	Score	Coverage	Proteins	Unique Peptides	Peptides	PSMs	AAs	MW [kDa]	calc. pI
AT5G60300.1	Concanavalin A-like lectin protein kinase family protein	347.107	22.84	2	12	12	98	718	79.4325	7.00537
	A3	Sequence	# PSMs	Protein Group Accessions	Modifications	ΔM [ppm]	ΔCn	RT [min]	MH+ [Da]	Charge	pRS Probability	pRS Site Probabilities	pRS Score	XCorr	Probability	# Proteins	# Missed Cleavages	# Protein Groups
	High	QFVAEVVsMR	1	AT5G60300.1	S8(Phospho)	-0.630214	0	38.0491	1245.57	2	1	S(8): 100.0	144.193	2.80934	0	2	0	1
	High	DVKAsNIMLDAEFHGR	3	AT5G60300.1	S5(Phospho)	3.51792	0	37.3618	1882.86	2	1	S(5): 100.0	99.7151	4.18684	0	2	1	1
	High	GIAsALWYLHTGADQVVLHR	3	AT5G60300.1	S4(Phospho)	4.83106	0	47.8108	2287.15	2	0.999155	S(4): 99.9; Y(8): 0.1; T(11): 0.0	79.8906	4.22533	0	2	0	1
	High	GFsKDEFLGK	1	AT5G60300.1	S3(Phospho)	-0.459009	0	35.9716	1207.54	2	1	S(3): 100.0	54.5252	2.38102	0	2	1	1
	High	ELLLVSEYMPNGSLDEHLFDDQKPVLSWsQR	1	AT5G60300.1	S29(Phospho)	5.31971	0	47.715	3725.78	2	0.331753	S(6): 11.2; Y(8): 11.2; S(13): 11.2; S(27): 33.2; S(29): 33.2	4.7096	2.24063	0	2	0	1
	High	NsLHIVAEPEKPSPAVK	2	AT5G60300.1	S2(Phospho)	0.038953	0	30.6265	1895.96	2	0.999999	S(2): 100.0; S(13): 0.0	72.4192	2.95437	0	2	0	1
	High	MVTLPAEDPQSNHSSIsSQR	6	AT5G60300.1	S17(Phospho)	2.74896	0	31.8137	2264.01	2	0.686004	T(3): 0.0; S(11): 0.0; S(14): 10.5; S(15): 10.5; S(17): 68.6; S(18): 10.5	61.7646	2.68338	0	2	0	1
	High	MVTLPAEDPQSNHsSISsQR	2	AT5G60300.1	S14(Phospho); S18(Phospho)	1.39574	0	32.4485	2343.97	2	0.103946	T(3): 0.4; S(11): 71.4; S(14): 15.6; S(15): 15.6; S(17): 17.3; S(18): 79.6	24.2543	2.40643	0	2	0	1
	High	MVTLPAEDPQsNHSsIsSQR	1	AT5G60300.1	S11(Phospho); S15(Phospho); S17(Phospho)	3.85845	0	33.2228	2423.94	2	0.0372811	T(3): 12.2; S(11): 27.3; S(14): 65.1; S(15): 65.1; S(17): 65.1; S(18): 65.1	7.54426	2.76819	0	2	0	1
	High	QFVAEVVSmR	2	AT5G60300.1	M9(Oxidation)	1.48862	0	33.1649	1181.6	2				2.7234	0	2	0	1
	High	ELLLVSEYmPNGSLDEHLFDDQKPVLSWSQR	3	AT5G60300.1	M9(Oxidation)	5.42031	0	45.2112	3661.8	3				4.95555	0	2	0	1
	High	ASNImLDAEFHGR	1	AT5G60300.1	M5(Oxidation)	1.84894	0	32.099	1476.69	2				3.5938	0	2	0	1
	High	RPVEPQLQVEK	2	AT5G60300.1		-1.12098	0	28.8476	1322.74	2				3.17926	0	2	0	1
	High	NSLHIVAEPEKPSPAVK	9	AT5G60300.1		2.23023	0	29.3238	1816	3				5.65135	0	2	0	1
	High	MVTLPAEDPQSNHSSISSQR	4	AT5G60300.1		0.288837	0	30.9168	2184.04	2				3.87881	0	2	0	1
	High	GFSKDEFLGK	7	AT5G60300.1		-0.688209	0	32.2198	1127.57	2				3.30663	0	2	1	1
	High	LGDFGMAR	3	AT5G60300.1		2.50206	0	32.9613	866.421	2				2.45682	0	2	0	1
	High	DSLLDATDPR	3	AT5G60300.1		-0.579089	0	33.1294	1102.54	2				2.72819	0	2	0	1
	High	ASNIMLDAEFHGR	16	AT5G60300.1		1.31292	0	34.9258	1460.7	2				4.20789	0	2	0	1
	High	QFVAEVVSMR	4	AT5G60300.1		4.68684	0	37.8636	1165.61	2				2.57287	0	2	0	1
	High	FVAEEVEMVMK	2	AT5G60300.1		2.66885	0	40.9488	1311.64	2				3.95443	0	2	0	1
	High	GIASALWYLHTGADQVVLHR	15	AT5G60300.1		-0.0503416	0	43.9808	2207.17	3				5.69679	0	2	0	1
	High	ELLLVSEYMPNGSLDEHLFDDQKPVLSWSQR	7	AT5G60300.1		3.11184	0	46.7558	3645.8	3				5.49137	0	2	0	1
R3
Acession	Description	Score	Coverage	Proteins	Unique Peptides	Peptides	PSMs	AAs	MW [kDa]	calc. pI
AT5G60300.1	Concanavalin A-like lectin protein kinase family protein	480.862	24.37	2	14	14	131	718	79.4325	7.00537
	A3	Sequence	# PSMs	Protein Group Accessions	Modifications	ΔM [ppm]	ΔCn	RT [min]	MH+ [Da]	Charge	pRS Probability	pRS Site Probabilities	pRS Score	XCorr	Probability	# Proteins	# Missed Cleavages	# Protein Groups
	High	QFVAEVVsMR	1	AT5G60300.1	S8(Phospho)	1.42786	0	36.9283	1245.57	2	1	S(8): 100.0	84.5947	2.49578	0	2	0	1
	High	DVKAsNIMLDAEFHGR	3	AT5G60300.1	S5(Phospho)	1.44328	0	36.1855	1882.85	2	1	S(5): 100.0	105.808	5.04984	0	2	1	1
	High	GIAsALWYLHTGADQVVLHR	7	AT5G60300.1	S4(Phospho)	3.65688	0	46.8739	2287.15	2	0.999105	S(4): 99.9; Y(8): 0.1; T(11): 0.0	88.4955	4.74618	0	2	0	1
	High	ELLLVSEYMPNGSLDEHLFDDQKPVLSWsQR	3	AT5G60300.1	S29(Phospho)	0.339629	0	46.8643	3725.76	2	0.473884	S(6): 2.2; Y(8): 1.5; S(13): 1.5; S(27): 47.4; S(29): 47.4	14.9222	2.39484	0	2	0	1
	High	NsLHIVAEPEKPSPAVK	3	AT5G60300.1	S2(Phospho)	2.74309	0	29.7274	1895.97	2	1	S(2): 100.0; S(13): 0.0	85.666	2.96366	0	2	0	1
	High	VSHNGDEGVKQFVAEVVsMR	1	AT5G60300.1	S18(Phospho)	4.70404	0	40.6908	2268.06	2	0.999995	S(2): 0.0; S(18): 100.0	61.2377	3.3602	0	2	1	1
	High	MVTLPAEDPQSNHSSIsSQR	5	AT5G60300.1	S17(Phospho)	4.25865	0	30.8932	2264.01	2	0.823946	T(3): 0.0; S(11): 0.0; S(14): 0.1; S(15): 8.7; S(17): 82.4; S(18): 8.7	80.3264	3.63449	0	2	0	1
	High	MVTLPAEDPQSNHssISSQR	2	AT5G60300.1	S14(Phospho); S15(Phospho)	3.58302	0	31.5819	2343.98	2	0.0394491	T(3): 0.1; S(11): 93.7; S(14): 47.8; S(15): 47.8; S(17): 5.3; S(18): 5.3	39.917	3.4854	0	2	0	1
	High	MVTLPAEDPQsNHSsISsQR	1	AT5G60300.1	S11(Phospho); S15(Phospho); S18(Phospho)	-0.976132	0	32.208	2423.93	2	0.0275053	T(3): 50.0; S(11): 50.0; S(14): 50.0; S(15): 50.0; S(17): 50.0; S(18): 50.0	2.70898	2.72053	0	2	0	1
	High	QFVAEVVSmR	1	AT5G60300.1	M9(Oxidation)	2.31509	0	32.3576	1181.6	2				2.06353	0	2	0	1
	High	ELLLVSEYmPNGSLDEHLFDDQKPVLSWSQR	3	AT5G60300.1	M9(Oxidation)	5.62032	0	44.4001	3661.81	3				4.08252	0	2	0	1
	High	ASNImLDAEFHGR	1	AT5G60300.1	M5(Oxidation)	2.75825	0	31.1682	1476.69	2				3.70814	0	2	0	1
	High	mVTLPAEDPQSNHSSISSQR	2	AT5G60300.1	M1(Oxidation)	3.48583	0	28.8085	2200.04	2				3.20925	0	2	0	1
	High	RPVEPQLQVEKR	6	AT5G60300.1		2.30034	0	26.6747	1478.85	3				4.57189	0	2	1	1
	High	RPVEPQLQVEK	4	AT5G60300.1		2.29359	0	27.8926	1322.75	2				3.41104	0	2	0	1
	High	NSLHIVAEPEKPSPAVK	13	AT5G60300.1		1.12111	0	28.4093	1816	3				5.39919	0	2	0	1
	High	MVTLPAEDPQSNHSSISSQR	3	AT5G60300.1		0.959541	0	29.9919	2184.04	2				3.53557	0	2	0	1
	High	GFSKDEFLGK	9	AT5G60300.1		3.20912	0	31.3002	1127.58	2				3.36395	0	2	1	1
	High	LGDFGMAR	6	AT5G60300.1		3.48829	0	31.9228	866.422	2				2.66807	0	2	0	1
	High	DSLLDATDPR	2	AT5G60300.1		2.07813	0	32.2988	1102.54	2				2.83533	0	2	0	1
	High	ASNIMLDAEFHGR	16	AT5G60300.1		2.14862	0	33.866	1460.7	2				4.27772	0	2	0	1
	High	QFVAEVVSMR	5	AT5G60300.1		2.1734	0	36.8727	1165.61	2				2.38394	0	2	0	1
	High	FVAEEVEMVMK	6	AT5G60300.1		5.08858	0	39.9649	1311.64	2				3.7801	0	2	0	1
	High	VSHNGDEGVKQFVAEVVSMR	4	AT5G60300.1		5.10935	0	42.9195	2188.09	2				5.64924	0	2	1	1
	High	GIASALWYLHTGADQVVLHR	17	AT5G60300.1		1.25544	0	43.0746	2207.17	2				5.59218	0	2	0	1
	High	ELLLVSEYMPNGSLDEHLFDDQKPVLSWSQR	7	AT5G60300.1		5.8239	0	46.0351	3645.81	3				6.29738	0	2	0	1
