# Supplementary material for: Extracellular ATP elicits DORN1-mediated RBOHD phosphorylation to regulate stomatal aperture
Source: Nat Commun. 2017 Dec 22;8:2265. doi: 10.1038/s41467-017-02340-3 (PMC5741621; doi:10.1038/s41467-017-02340-3)
Supplement: Supplementary file 5 — Dataset 2 [file 41467_2017_2340_MOESM5_ESM.xlsx]

## Sheet: Sheet1
Supplementary Data 2. Gene-specific primers used in this study
RBOHD-B1	GGGGACAAGTTTGTACAAAAAAGCAGGCTTCATGAAAATGAGACGAGGCAA TTC	For pDORN-Zeo-RBOHD (cDNA)
RBOHD-B2	GGGGACCACTTTGTACAAGAAAGCTGGGTTGAAGTTCTCTTTGTGGAAGTCAAAC
RBOHD-F2	TCGC GGATCC GAATTC ATGAAAATGAGACGAGGCAATTC	For pET28a-RBOHD-N
RBOHDn-R2	ATTT GCGGCCGC TCTCTGCCAATTGTCAAGTATGA
RBOHD-PF2	TCA GGGCCC CTGCAG GAATAGTGTATGGTTAGGGTC	For RBOHD promoter cloned
RBOHD-PR2	TCG GGTACC CGAATTCGAGAAACCAAAAAG
S391AF	CAGTTTGTGGCTGAAGTCGTGgcCATGAGATGTCTGAAACAC	For site-directed mutagenesis
S391AR	GTGTTTCAGACATCTCATGgcCACGACTTCAGCCACAAACTG
S391DF	CAGTTTGTGGCTGAAGTCGTGgaCATGAGATGTCTGAAACAC
S391DR	GTGTTTCAGACATCTCATGtcCACGACTTCAGCCACAAACTG
S440AF	CCGGTTCTTTCTTGGgCACAGAGACTTGTGGTC
S440AR	GACCACAAGTCTCTGTGcCCAAGAAAGAACCGG
S440DF	CCAGAAACCGGTTCTTTCTTGGgacCAGAGACTTGTGGTCG
S440DR	CGACCACAAGTCTCTGgtcCCAAGAAAGAACCGGTTTCTGG
S451AF	GTCGTTAAGGGTATAGCCgCTGCTCTCTGGTACCTGC
S451AR	GCAGGTACCAGAGAGCAGcGGCTATACCCTTAACGAC
S451DF	GTCGTTAAGGGTATAGCCgaTGCTCTCTGGTACCTGC
S451DR	GCAGGTACCAGAGAGCAtcGGCTATACCCTTAACGAC
T341AF	CTTGTTCAAAGCAgCAAAGGGGTTCAGC
T341AR	GCTGAACCCCTTTGcTGCTTTGAACAAG
T341DF	CAGGTCCTTGTTCAAAGCAgatAAGGGGTTCAGCAAAGATG
T341DR	CATCTTTGCTGAACCCCTTatcTGCTTTGAACAAGGACCTG
S345AF	CAAAGCAACAAAGGGGTTCgcCAAAGATGAATTTCTGGG
S345AR	CCCAGAAATTCATCTTTGgcGAACCCCTTTGTTGCTTTG
S345DF	CAAAGCAACAAAGGGGTTCgaCAAAGATGAATTTCTGGG
S345DR	CCCAGAAATTCATCTTTGtcGAACCCCTTTGTTGCTTTG
T458AF	GCTCTCTGGTACCTGCATgCAGGTGCTGACCAAGTTG
T458AR	CAACTTGGTCAGCACCTGcATGCAGGTACCAGAGAGC
T458DF	GCTCTCTGGTACCTGCATgacGGTGCTGACCAAGTTGTTC
T458DR	GAACAACTTGGTCAGCACCgtcATGCAGGTACCAGAGAGC
S472AF	CACCGAGATGTCAAAGCTgCCAACATTATGTTAGACG
S472AR	CGTCTAACATAATGTTGGcAGCTTTGACATCTCGGTG
S472DF	CACCGAGATGTCAAAGCTgaCAACATTATGTTAGACG
S472DR	CGTCTAACATAATGTTGtcAGCTTTGACATCTCGGTG
S683A-F	GACAATAGACACTAAGAACgCTCTTCACATAGTTGCAG
S683A-R	CTGCAACTATGTGAAGAGcGTTCTTAGTGTCTATTGTC
S683D-F	GACAATAGACACTAAGAACgaTCTTCACATAGTTGCAG
S683D-R	CTGCAACTATGTGAAGAtcGTTCTTAGTGTCTATTGTC
△S709-S716-F	GCCTGCAGAAGATCCTCAGCAGAGgtaaattagtgatg
△S709-S716-R	catcactaatttacCTCTGCTGAGGATCTTCTGCAGGC
RBOHDS22A-F	CTACGAGGAGCTAACgCGGACACCAACTCG
RBOHDS22A-R	CGAGTTGGTGTCCGcGTTAGCTCCTCGTAG
RBOHDS22D-F	CTACGAGGAGCTAACgacGACACCAACTCGGACAC
RBOHDS22D-R	GTGTCCGAGTTGGTGTCgtcGTTAGCTCCTCGTAG
RBOHDT24A-F	GGAGCTAACTCGGACgCCAACTCGGACACGG
RBOHDT24A-R	CCGTGTCCGAGTTGGcGTCCGAGTTAGCTCC
RBOHDT24D-F	GAGGAGCTAACTCGGACgaCAACTCGGACACGGAG
RBOHDT24D-R	CTCCGTGTCCGAGTTGtcGTCCGAGTTAGCTCCTC
S22AT24A-F	GATTCTACGAGGAGCTAACgCGGACgCCAACTCGGACACGGAG
S22AT24A-R	CTCCGTGTCCGAGTTGGcGTCCGcGTTAGCTCCTCGTAGAATC
DORN1-QF	TGGAGTTTGTCAGGTCCATCG	For qRT-PCR
DORN1-QR	CTGAGGATCTTCTGCAGGCAA
RBOHD-QF	ATCAAGGTGGCTGTTTACCC
RBOHD-QR	GGGAGCTGATGTGATTGAGA
UBQ-QF	TTCCTTGATGATGCTTGCTC
UBQ-QR	TTGACAGCTCTTGGGTGAAG
